# Supplementary material for: Efficacy of Integrase Strand Transfer Inhibitors and the Capsid Inhibitor Lenacapavir against HIV-2, and Exploring the Effect of Raltegravir on the Activity of SARS-CoV-2
Source: Viruses. 2024 Oct 13;16(10):1607. doi: 10.3390/v16101607 (PMC11512360; doi:10.3390/v16101607)
Supplement: Supplementary file 1 [file viruses-16-01607-s001.zip]

Archive with 1 entries (1 files):
- viruses-3219444-supplementary.pdf
